# Supplementary material for: Epidermodysplasia Verruciformis and Vδ2 γδ T-cell Expansion in STK4 Deficiency
Source: J Clin Immunol. 2024 Aug 7;44(8):172. doi: 10.1007/s10875-024-01780-z (PMC11306306; doi:10.1007/s10875-024-01780-z)
Supplement: Supplementary file 2 — Supplementary Material 2 [file 10875_2024_1780_MOESM2_ESM.xlsx]

## Sheet: S1 Methods
Sanger sequencing.
Primers
STK4_Ex10F	5’- TTTGGCAAGAGTGTACCTG -3’
STK4_Ex10R	5’- CTTGGGCACTAATGTGTGA -3’
Flow cytometry antibodies
Marker	Flurochrome	Catlog	company
CD45RA	BUV-395	740315	BD
Live/Dead	Blue	L23105	Thermo
CD16	BUV496	612945	BD
CD14	BUV563	752935	BD
CD194(CCR4)	BUV615	613000	BD
Integrin β7	BUV661	750274	BD
CD56	BUV737	612767	BD
iNKT	BUV805	748828	BD
MR1	BV421	568418	BD
CD123	SuperBright436	62-123-942	Invitrogen
CD38	eFluro450	50-245-989	Invitrogen
IgD	BV480	566187	BD
PD1	BV510	329931	Biolegend
HLA-DR	BV570	307637	Biolegend
CD69	BV605	310938	Biolegend
CD183 (CXCR3)	BV650	353729	Biolegend
CD196 (CCR6)	BV711	353435	Biolegend
Vδ2 TCR	BV750	747204	BD
CCR7	BV786	566759	BD
CD141	BB515	565084	BD
CD8	AF488(FITC)	301006	Biolegend
CD3	Spark Blue 550	344851	Biolegend
CD11b	percp/Cy5.5	301327	Biolegend
TCRg/d	Percp/eFluro710	469-959-41	Invitrogen
TCR Vδ1	PE	1323090520	miltenyi biotec
CD4	cF-YG584	BNC680206-100	Thermo
CD27	PE/Dazzle594	356422	Biolegend
CD24	PE-AF610	231103012	Invitrogen
CD19	PE-Cy5.5	2445579	life technologies
CD25	PE-AF700	2714121	Invitrogen
CD11c	PE-Cy7	652359	BD
CRTH2	PE/Fire810	350135	Biolegend
CD127(IL-7R)	APC	351315	Biolegend
CD1c	Alexa Fluro647	331510	Biolegend
CD117(c-kit)	Spark NIR™ 685	313250	Biolegend
TCRa/b	AF700	306730	Biolegend
CD161	APC/Fire750	339943	Biolegend
CD185 (CXCR5)	APC/Fire810	356956	Biolegend
CD57	FITC	359603	Biolegend
Perforin	PE	308111	Biolegend

## Sheet: S2 clinical lab results
Supplementary Table 2 Laboratory test results for P1
		31.5yr	31yr	30.5yr	30yr	29.5yr	Reference
CBC	WBC	6.6	6.8	5.6	4.5 (L)	4.7 (L)	4.8-10.8,Í10^6/mL
	ALC	1.7	1.5	1.2	1.5	0.7 (L)	1.2-3.4,Í10^6/mL
	ANC	3.9	4.3	3.5	2.2	3.3	1.5-6.5,Í10^6/mL
	N	58.9	63.4	62	48.5	70.2	40-77,%
	L	26.1	21.3	22.1	33.5	14.9	15-41,%
	MO	10.3	11.5	11	12.4	8	3-11,%
	EO	3.9 (H)	2.8	3.6 (H)	3.8 (H)	5.0 (H)	0-3,%
	HGB	15.5	16.2	15.2	14.3	14.5	14-18,g/L
	PLT	233	214	198	207	194	130-400,Í10^6/mL
Lymphocyte subsets	CD8	45 (H)	51 (H)	44 (H)	43 (H)	36	12-42,%
	CD8, absolute	526	621	464	623	161(L)	180-1170,cells/uL
	CD4	17 (L)	18 (L)	19 (L)	19 (L)	30	30-61,%
	CD4 helper, absolute	292(L)	216(L)	205(L)	214(L)	136(L)	490-1740,cells/uL
	CD4/8	0.33(L)	0.35(L)	0.44(L)	0.54(L)	0.85(L)	0.86-5
	CD19	27	ND	ND	ND	ND	6-29,%
	CD19, absolute	330	ND	ND	ND	ND	110-660,cells/uL
	CD16/56	4	ND	ND	ND	ND	4-25,%
	CD16/56, absolute	45 (L)	ND	ND	ND	ND	70-760,cells/uL
	Absolute lymphocyte	1158	1217	ND	1127	447(L)	850-3900,cells/uL
Immunoglobulin	IgG	1222	ND	ND	1050	976	700-1600,mg/dL
	IgG1	ND	ND	ND	ND	688	382-929,mg/dL
	IgG2	ND	ND	ND	ND	93(L)	241-700,mg/dL
	IgG3	ND	ND	ND	ND	53	22-178,mg/dL
	IgG4	ND	ND	ND	ND	8.6	4-86,mg/dL
	IgA	182	ND	ND	164	134	70-400,mg/dL
	IgM	66	ND	ND	35(L)	19(L)	40-230,mg/dL
	IgE	61.5	ND	ND	ND	ND	0-114,kU/L
Response to vaccine	Diptheria antitoxoid Ab	0.35	ND	ND	ND	ND	<0.10 IU/mL, Nonprotective
	Tetanus antitoxoid Ab	0.37	ND	ND	ND	ND	<0.10 IU/mL, Nonprotective
Whole Blood EBV antibody and PCR	EBV-NA-IgG	<18.0	ND	ND	ND	ND	<18.0 U/mL, Negative
	EBV-EA-IgG	>150.0	ND	ND	ND	ND	<9.0U/mL, Negative
	EBV-VCA-IgM	<36.0	ND	ND	ND	ND	<36.0 U/mL, Negative
	EBV-VCA-IgG	>750.0	ND	ND	ND	ND	<18.0 U/mL, Negative
	EBV DNA PCR	3.28	ND	ND	ND	ND	Not detected, log IU/mL
	EBV PCR	1906	ND	ND	ND	ND	Not detected, IU/mL
BALF etiology	bacteria culture	negative	ND	ND	ND	ND
	Virus culture	negative	ND	ND	ND	ND
	Fungus culture	negative	ND	ND	ND	ND
	Toxoplasma gondii PCR	Not detected	ND	ND	ND	ND
	MTB complex PCR	negative	ND	ND	ND	ND
	Acid fast bacilli	Not detected	ND	ND	ND	ND
	CMV-DNA PCR	Not detected	ND	ND	ND	ND
	Herpes simlex1 2-DNA	Not detected	ND	ND	ND	ND
	EBV-DNA PCR	negative	ND	ND	ND	ND
ND undetected

## Sheet: S3 Immunophenotype review
	mutation	Leukopenia	lymphopenia	eosinophilia	neutropenia	CD3+	CD4+	CD8+	CD4/CD8	IgM	IgG	IgA	IgE	CD19+	recent thymic emigrants	naïve CD8	naïve CD4+	naïve T	central memory T cell	TCR 𝛄𝛅	TCR ab	DNT	Treg	switched memory B cell	transitional B cell	marginal zone	naïve B	NK cell	Ref
P1	c.750G>A (p.Trp250∗)	+	+		+		↓	↑		↓	↑		↑	↓				↓	↑					↓	↑	↓			Abdollahpour et al., 2012
P2	c.750G>A (p.Trp250∗)	+	+		+		↓	↑	↓	↓		↑	↑	↓				↓	↑					↓	↑	↓			Abdollahpour et al., 2012
P3	c.750G>A (p.Trp250∗)	+	+				↓	↑	↓		↑	↑	↑	↓				↓	↑					↓	↑	↓			Abdollahpour et al., 2012
P4	1103delT(p.Met368Argfs∗2)		+		+	↓	↓		↓	↓	↑	↑		↓	↓	↓				0.003				↓					Nehme et al., 2012
P5	1103delT(p.Met368Argfs∗2)		+				↓		↓		↑	↑		↓	↓					0.13			↓						Nehme et al., 2012
P6	1103delT(p.Met368Argfs∗2)		+				↓	↓	↓		↑	↑			↓					0.06			↓						Nehme et al., 2012
P7	c.349C>T (p.Arg117∗)		+			↓	↓	↓	↓	↓	↑	↑	↑	↓	↓	↓				0.46			↑						Nehme et al., 2012
P8	c.343C>T (p. Arg115∗)				+		↓		↓	↓	↑	↑	↑		↓					0.13									Crequer et al., 2012
P9	c.58-61delATAG (p.Glu22∗)	+	+	+		↓	↓	↓																					Halacli et al., 2015
P10	c.58-61delATAG (p.Glu22∗)	+	+				↓		↓	↓																			Halacli et al., 2015
P11	c.442 C>T (p.Arg148∗)					↓	↓				↑	↑								0.28									Dang et al., 2016
P12	c.442 C>T (p.Arg148∗)						↓				↑	↑						↓↓		0.07									Dang et al., 2016
P13	c.442 C>T (p.Arg148∗)						↓				↑							↓↓		0.15									Dang et al., 2016
P14	Not mentioned in text		+				↓																						Lum et al., 2016
P15	525+2T>G		+				↓				↑	↑									0.132							↓	Schipp et al., 2018
P16	1103delT(p.Met368Argfs∗2)		+				↓			↑	↓	↑					↓				0.037			↓			↑		Schipp et al., 2018
P17	821dupA(p.Gln274fs295*)						↓	↑		↑																			Sharafian et al., 2019
P18	c. 1024 C>T (p.Arg342∗)	↑		+			normal			↑	↑	↑																	Al-Saud et al., 2019
P19	exon2-8del		+				↓				↑		↑																Radwan et al., 2020
P20	523dupA(p.L174fsTer45)					↓	↓	↓						↓										↓					Jorgensen et al., 2021
P21	c.871C > T( p.Arg291*)					↓	↓			↓		↑					↓												Guennoun et al., 2021
P22	c.1305+28,014A>G			+			↓		↓		↑																		Cagdas et al., 2021
P23	c.1305+28,014A>G	+	+			↓	↓		↓					↓															Cagdas et al., 2021
P24	c.1305+28,014A>G	+	+		+	↓	↓	↓			↑		↑	↓															Cagdas et al., 2021
P25	c.1305+28,014A>G	+			+		↓		↓																				Cagdas et al., 2021
P26	c.349C>T (p.Arg117∗)		+	+		↓	↓				↑		↑																Cagdas et al., 2021
P27	c.444T>A (p.Arg148∗)	+	+				↓		↓			↑																	Cagdas et al., 2021
P28	c.782GA>G (p.Cys261Tyr)	+	+			↓	↓			↓		↑	↑																Cagdas et al., 2021
P29	c.1245delA	+	+		+		↓								↓														Uygun et al., 2023
P30	c.1245delA	+	+												↓														Uygun et al., 2023
P31	c.749G > A（p.Trp250*）		+				↓			↓	↑	↑																	Gutierrez-Marin et al., 2024
P32	c.1311delG (p.S438 fs)	+	+		+	↓	↓	↓		↑																			Al-Saud B et al.,2024
P33	c.1274G>A（p.Trp425*）		+	+			↓		↓	↓						↓	↓	↓	↓	↑139 cells/uL		↑157 cells/uL		↑			↑	↓	our patient
